# Supplementary material for: Structural Transformation and Functional Improvement of Potato Protein–Gallic Acid Conjugates: Multispectroscopy and Molecular Dynamics Simulations
Source: Foods. 2026 Feb 4;15(3):556. doi: 10.3390/foods15030556 (PMC12896807; doi:10.3390/foods15030556)
Supplement: Supplementary file 1 [file foods-15-00556-s001.zip]

Archive with 1 entries (1 files):
- foods-4099400-supplementary.pdf
